# Supplementary material for: Anti-Glioma Activity Achieved by Dual Blood–Brain Barrier/Glioma Targeting Naive Chimeric Peptides-Based Co-Assembled Nanophototheranostics
Source: Pharmaceutics. 2023 Jan 12;15(1):265. doi: 10.3390/pharmaceutics15010265 (PMC9863651; doi:10.3390/pharmaceutics15010265)
Supplement: Supplementary file 1 [file pharmaceutics-15-00265-s001.zip]

Archive with 1 entries (1 files):
- pharmaceutics-2082896-supplementary.pdf
